# Supplementary material for: An MPER antibody neutralizes HIV-1 using germline features shared among donors
Source: Nat Commun. 2019 Nov 26;10:5389. doi: 10.1038/s41467-019-12973-1 (PMC6879610; doi:10.1038/s41467-019-12973-1)
Supplement: Supplementary file 4 — Source Data [file 41467_2019_12973_MOESM4_ESM.xlsx]

## Sheet: Figure 1E
Derived from Supplementary Figure 5

## Sheet: Figure 1F
Derived from Supplementary Figure 5

## Sheet: Figure 2B
	µg/ml	PGZL1		PGZL1_gVmDmJ		PGZL1_gVgDmJ		PGZL1_gVgDgJ		4E10		4E10_gVmDmJ		4E10_gVgDgJ		4E10_gVmDmJ_L100cF		10E8		10E8_gVmDmJ		VRC01
	20	2.432	2.432	2.446	2.388	2.319	2.411	1.787	1.912	2.441	2.467	1.211	1.293	0.18	0.169	1.87	1.758	2.34	2.314	0.048	0.054	0.052	0.046
	4	2.468	2.411	2.247	2.271	2.21	2.139	0.637	0.627	2.424	2.46	0.634	0.623	0.062	0.064	1.333	1.354	2.34	2.294	0.043	0.046	0.043	0.041
	0.8	2.389	2.387	1.921	1.973	1.814	1.639	0.257	0.248	2.416	2.453	0.268	0.288	0.044	0.042	0.904	0.82	2.315	2.284	0.045	0.048	0.045	0.043
	0.16	2.266	2.252	1.289	1.353	1.065	0.92	0.1	0.125	2.331	2.347	0.106	0.123	0.046	0.046	0.333	0.645	1.653	1.698	0.051	0.048	0.048	0.046
	0.032	1.401	1.381	0.561	0.6	0.406	0.359	0.066	0.07	1.472	1.505	0.065	0.074	0.046	0.039	0.113	0.11	0.672	0.692	0.051	0.063	0.045	0.054
	0.0064	0.538	0.488	0.175	0.208	0.148	0.132	0.058	0.063	0.517	0.53	0.058	0.06	0.045	0.043	0.05	0.052	0.175	0.196	0.051	0.053	0.049	0.048
	0.00128	0.168	0.154	0.078	0.08	0.081	0.073	0.059	0.064	0.151	0.164	0.051	0.058	0.05	0.046	0.049	0.047	0.073	0.074	0.053	0.051	0.035	0.052
	0.000256	0.081	0.08	0.056	0.056	0.068	0.069	0.059	0.058	0.07	0.078	0.055	0.077	0.051	0.047	0.049	0.048	0.048	0.051	0.054	0.064	0.054	0.06

## Sheet: Figure 2C-PGZL1
Selected	Include	Index	Color	Sensor Location	Sensor Type	Sensor Info	Replicate Group	Baseline Loc.	Assoc. (Sample) Loc.	Sample ID	Dissoc. Loc.	Loading Well Location	Loading Sample ID	Cycle	Conc. (nM)	Response	KD (M)	KD Error	kon(1/Ms)	kon Error	kdis(1/s)	kdis Error	RMax	RMax Error	kobs(1/s)	Req	Req/Rmax(%)	Full X^2	Full R^2	SSG KD	SSG Rmax	SSG R^2
x	x	0	-16776961	A2	SA (Streptavidin)		N/A	A3	A8	pgzl1	A11	A2	PDT081pept	1	7.81	0.1818	9.873e-09	1.478e-10	55440	428.2	0.0005473	7.019e-06	1.6526	0.0165	0.0009803	0.7299	44.2	1.1446	0.9968
x	x	1	-16776961	A3	SA (Streptavidin)		N/A	A3	A7	pgzl1	A12	A2	PDT081pept	1	15.6	0.3126	9.873e-09	1.478e-10	55440	428.2	0.0005473	7.019e-06	1.5112	0.0129	0.001414	0.9262	61.3	1.1446	0.9968
x	x	2	-16776961	A4	SA (Streptavidin)		N/A	A3	A6	pgzl1	A9	A2	PDT081pept	1	31.3	0.5019	9.873e-09	1.478e-10	55440	428.2	0.0005473	7.019e-06	1.3581	0.01	0.00228	1.0321	76	1.1446	0.9968
x	x	3	-16776961	A5	SA (Streptavidin)		N/A	A3	A5	pgzl1	A10	A2	PDT081pept	1	62.5	0.768	9.873e-09	1.478e-10	55440	428.2	0.0005473	7.019e-06	1.2928	0.0076	0.004012	1.1164	86.4	1.1446	0.9968
x	x	4	-16776961	A6	SA (Streptavidin)		N/A	A3	A4	pgzl1	A11	A2	PDT081pept	1	125	1.2262	9.873e-09	1.478e-10	55440	428.2	0.0005473	7.019e-06	1.4971	0.0058	0.007477	1.3875	92.7	1.1446	0.9968

## Sheet: Figure 2C-H4K3
Selected	Include	Index	Color	Sensor Location	Sensor Type	Sensor Info	Replicate Group	Baseline Loc.	Assoc. (Sample) Loc.	Sample ID	Dissoc. Loc.	Loading Well Location	Loading Sample ID	Cycle	Conc. (nM)	Response	KD (M)	KD Error	kon(1/Ms)	kon Error	kdis(1/s)	kdis Error	RMax	RMax Error	kobs(1/s)	Req	Req/Rmax(%)	Full X^2	Full R^2	SSG KD	SSG Rmax	SSG R^2
x	x	0	-16776961	C2	SA (Streptavidin)		N/A	C3	C8	H4K3	C11	C2	PDT081pept	1	7.81	0.3116	7.474e-09	1.265e-10	67680	524.4	0.0005059	7.608e-06	2.3103	0.0226	0.001034	1.1805	51.1	2.8784	0.9956
x	x	1	-16776961	C3	SA (Streptavidin)		N/A	C3	C7	H4K3	C12	C2	PDT081pept	1	15.6	0.5234	7.474e-09	1.265e-10	67680	524.4	0.0005059	7.608e-06	2.1189	0.0177	0.001564	1.4334	67.6	2.8784	0.9956
x	x	2	-16776961	C4	SA (Streptavidin)		N/A	C3	C6	H4K3	C9	C2	PDT081pept	1	31.3	0.799	7.474e-09	1.265e-10	67680	524.4	0.0005059	7.608e-06	1.862	0.0133	0.002621	1.5026	80.7	2.8784	0.9956
x	x	3	-16776961	C5	SA (Streptavidin)		N/A	C3	C5	H4K3	C10	C2	PDT081pept	1	62.5	1.1574	7.474e-09	1.265e-10	67680	524.4	0.0005059	7.608e-06	1.7302	0.0094	0.004736	1.5454	89.3	2.8784	0.9956
x	x	4	-16776961	C6	SA (Streptavidin)		N/A	C3	C4	H4K3	C11	C2	PDT081pept	1	125	1.6842	7.474e-09	1.265e-10	67680	524.4	0.0005059	7.608e-06	1.9133	0.0065	0.008966	1.8053	94.4	2.8784	0.9956

## Sheet: Figure 2C-4E10
Selected	Include	Index	Color	Sensor Location	Sensor Type	Sensor Info	Replicate Group	Baseline Loc.	Assoc. (Sample) Loc.	Sample ID	Dissoc. Loc.	Loading Well Location	Loading Sample ID	Cycle	Conc. (nM)	Response	KD (M)	KD Error	kon(1/Ms)	kon Error	kdis(1/s)	kdis Error	RMax	RMax Error	kobs(1/s)	Req	Req/Rmax(%)	Full X^2	Full R^2	SSG KD	SSG Rmax	SSG R^2
x	x	0	-16776961	G2	SA (Streptavidin)		N/A	G3	G8	40000000000	G11	G2	PDT081pept	1	7.81	0.3367	7.476e-09	1.079e-10	81810	579.9	0.0006116	7.688e-06	2.1455	0.02	0.001251	1.0962	51.1	3.7213	0.9957
x	x	1	-16776961	G3	SA (Streptavidin)		N/A	G3	G7	40000000000	G12	G2	PDT081pept	1	15.6	0.5609	7.476e-09	1.079e-10	81810	579.9	0.0006116	7.688e-06	1.956	0.0152	0.00189	1.3231	67.6	3.7213	0.9957
x	x	2	-16776961	G4	SA (Streptavidin)		N/A	G3	G6	40000000000	G9	G2	PDT081pept	1	31.3	0.9121	7.476e-09	1.079e-10	81810	579.9	0.0006116	7.688e-06	1.8737	0.0119	0.003168	1.512	80.7	3.7213	0.9957
x	x	3	-16776961	G5	SA (Streptavidin)		N/A	G3	G5	40000000000	G10	G2	PDT081pept	1	62.5	1.3487	7.476e-09	1.079e-10	81810	579.9	0.0006116	7.688e-06	1.8566	0.0086	0.005725	1.6583	89.3	3.7213	0.9957
x	x	4	-16776961	G6	SA (Streptavidin)		N/A	G3	G4	40000000000	G11	G2	PDT081pept	1	125	1.9282	7.476e-09	1.079e-10	81810	579.9	0.0006116	7.688e-06	2.0932	0.0059	0.01084	1.9751	94.4	3.7213	0.9957

## Sheet: Figure 2C-PGZL1 gVmDmJ
Selected	Include	Index	Color	Sensor Location	Sensor Type	Sensor Info	Replicate Group	Baseline Loc.	Assoc. (Sample) Loc.	Sample ID	Dissoc. Loc.	Loading Well Location	Loading Sample ID	Cycle	Conc. (nM)	Response	KD (M)	KD Error	kon(1/Ms)	kon Error	kdis(1/s)	kdis Error	RMax	RMax Error	kobs(1/s)	Req	Req/Rmax(%)	Full X^2	Full R^2	SSG KD	SSG Rmax	SSG R^2
x	x	0	-16776961	B2	SA (Streptavidin)		N/A	B3	B8	PGZL1gVmDmJ	B11	B2	PDT081pept	1	7.81	0.0707	6.437e-08	1.511e-09	15390	343	0.0009907	7.268e-06	2.3777	0.056	0.001111	0.2573	10.8	0.158	0.9968
x	x	1	-16776961	B3	SA (Streptavidin)		N/A	B3	B7	PGZL1gVmDmJ	B12	B2	PDT081pept	1	15.6	0.1256	6.437e-08	1.511e-09	15390	343	0.0009907	7.268e-06	2.142	0.0488	0.001231	0.4185	19.5	0.158	0.9968
x	x	2	-16776961	B4	SA (Streptavidin)		N/A	B3	B6	PGZL1gVmDmJ	B9	B2	PDT081pept	1	31.3	0.1791	6.437e-08	1.511e-09	15390	343	0.0009907	7.268e-06	1.6003	0.0352	0.001472	0.523	32.7	0.158	0.9968
x	x	3	-16776961	B5	SA (Streptavidin)		N/A	B3	B5	PGZL1gVmDmJ	B10	B2	PDT081pept	1	62.5	0.2832	6.437e-08	1.511e-09	15390	343	0.0009907	7.268e-06	1.3534	0.0279	0.001953	0.6667	49.3	0.158	0.9968
x	x	4	-16776961	B6	SA (Streptavidin)		N/A	B3	B4	PGZL1gVmDmJ	B11	B2	PDT081pept	1	125	0.4633	6.437e-08	1.511e-09	15390	343	0.0009907	7.268e-06	1.2857	0.0234	0.002914	0.8486	66	0.158	0.9968

## Sheet: Figure 2C-PGZL1 gVgDmJ
Selected	Include	Index	Color	Sensor Location	Sensor Type	Sensor Info	Replicate Group	Baseline Loc.	Assoc. (Sample) Loc.	Sample ID	Dissoc. Loc.	Loading Well Location	Loading Sample ID	Cycle	Conc. (nM)	Response	KD (M)	KD Error	kon(1/Ms)	kon Error	kdis(1/s)	kdis Error	RMax	RMax Error	kobs(1/s)	Req	Req/Rmax(%)	Full X^2	Full R^2	SSG KD	SSG Rmax	SSG R^2
x	x	0	-16776961	A2	SA (Streptavidin)		N/A	A3	A8	PGZl1_gVgDmJ	A11	A2		1	31.3	0.1322	1.48e-07	1.722e-09	13320	140.2	0.001971	9.811e-06	1.4722	0.0186	0.002387	0.2567	17.4	0.5245	0.9941
x	x	1	-16776961	A3	SA (Streptavidin)		N/A	A3	A7	PGZl1_gVgDmJ	A12	A2		1	62.5	0.2023	1.48e-07	1.722e-09	13320	140.2	0.001971	9.811e-06	1.2475	0.014	0.002804	0.3705	29.7	0.5245	0.9941
x	x	2	-16776961	A4	SA (Streptavidin)		N/A	A3	A6	PGZl1_gVgDmJ	A9	A2		1	125	0.3145	1.48e-07	1.722e-09	13320	140.2	0.001971	9.811e-06	1.0612	0.0106	0.003636	0.486	45.8	0.5245	0.9941
x	x	3	-16776961	A5	SA (Streptavidin)		N/A	A3	A5	PGZl1_gVgDmJ	A10	A2		1	250	0.4842	1.48e-07	1.722e-09	13320	140.2	0.001971	9.811e-06	0.9931	0.0082	0.005301	0.6239	62.8	0.5245	0.9941
x	x	4	-16776961	A6	SA (Streptavidin)		N/A	A3	A4	PGZl1_gVgDmJ	A11	A2		1	500	0.6843	1.48e-07	1.722e-09	13320	140.2	0.001971	9.811e-06	0.9592	0.0056	0.008632	0.7402	77.2	0.5245	0.9941

## Sheet: Figure 2C-PGZL1 gVgDgJ
Selected	Include	Index	Color	Sensor Location	Sensor Type	Sensor Info	Replicate Group	Baseline Loc.	Assoc. (Sample) Loc.	Sample ID	Dissoc. Loc.	Loading Well Location	Loading Sample ID	Cycle	Conc. (nM)	Response	KD (M)	KD Error	kon(1/Ms)	kon Error	kdis(1/s)	kdis Error	RMax	RMax Error	kobs(1/s)	Req	Req/Rmax(%)	Full X^2	Full R^2	SSG KD	SSG Rmax	SSG R^2
x	x	0	-16776961	A2	SA (Streptavidin)		N/A	A3	A8	PGZL1_gVgDgJ	A11	A2	PDT081	1	125	0.0504	9.382e-07	1.384e-08	8547	120.9	0.00802	3.339e-05	0.4635	0.0085	0.009088	0.0545	11.8	0.2252	0.9902
x	x	1	-16776961	A3	SA (Streptavidin)		N/A	A3	A7	PGZL1_gVgDgJ	A12	A2	PDT081	1	250	0.0913	9.382e-07	1.384e-08	8547	120.9	0.00802	3.339e-05	0.4642	0.0068	0.01016	0.0977	21	0.2252	0.9902
x	x	2	-16776961	A4	SA (Streptavidin)		N/A	A3	A6	PGZL1_gVgDgJ	A9	A2	PDT081	1	500	0.1474	9.382e-07	1.384e-08	8547	120.9	0.00802	3.339e-05	0.4365	0.0054	0.01229	0.1517	34.8	0.2252	0.9902
x	x	3	-16776961	A5	SA (Streptavidin)		N/A	A3	A5	PGZL1_gVgDgJ	A10	A2	PDT081	1	1000	0.2369	9.382e-07	1.384e-08	8547	120.9	0.00802	3.339e-05	0.4483	0.0042	0.01657	0.2313	51.6	0.2252	0.9902
x	x	4	-16776961	A6	SA (Streptavidin)		N/A	A3	A4	PGZL1_gVgDgJ	A11	A2	PDT081	1	2000	0.3358	9.382e-07	1.384e-08	8547	120.9	0.00802	3.339e-05	0.4632	0.003	0.02511	0.3153	68.1	0.2252	0.9902

## Sheet: Figure 2C-4E10 gVmDmJ
Selected	Include	Index	Color	Sensor Location	Sensor Type	Sensor Info	Replicate Group	Baseline Loc.	Assoc. (Sample) Loc.	Sample ID	Dissoc. Loc.	Loading Well Location	Loading Sample ID	Cycle	Conc. (nM)	Response	KD (M)	KD Error	kon(1/Ms)	kon Error	kdis(1/s)	kdis Error	RMax	RMax Error	kobs(1/s)	Req	Req/Rmax(%)	Full X^2	Full R^2	SSG KD	SSG Rmax	SSG R^2
x	x	0	-16776961	D2	SA (Streptavidin)		N/A	D3	D8	4E10_gVmDmJ	D11	D2		1	31.3	0.1284	3.114e-07	5.638e-09	18150	317.5	0.005652	2.652e-05	1.7445	0.035	0.00622	0.1591	9.1	0.8391	0.9857
x	x	1	-16776961	D3	SA (Streptavidin)		N/A	D3	D7	4E10_gVmDmJ	D12	D2		1	62.5	0.1639	3.114e-07	5.638e-09	18150	317.5	0.005652	2.652e-05	1.1721	0.0218	0.006787	0.1959	16.7	0.8391	0.9857
x	x	2	-16776961	D4	SA (Streptavidin)		N/A	D3	D6	4E10_gVmDmJ	D9	D2		1	125	0.2347	3.114e-07	5.638e-09	18150	317.5	0.005652	2.652e-05	0.8912	0.0148	0.007922	0.2553	28.6	0.8391	0.9857
x	x	3	-16776961	D5	SA (Streptavidin)		N/A	D3	D5	4E10_gVmDmJ	D10	D2		1	250	0.3633	3.114e-07	5.638e-09	18150	317.5	0.005652	2.652e-05	0.8515	0.0116	0.01019	0.3792	44.5	0.8391	0.9857
x	x	4	-16776961	D6	SA (Streptavidin)		N/A	D3	D4	4E10_gVmDmJ	D11	D2		1	500	0.6029	3.114e-07	5.638e-09	18150	317.5	0.005652	2.652e-05	0.9449	0.0095	0.01473	0.5822	61.6	0.8391	0.9857

[truncated: 20 more sheets: Figure 2C-4E10 gVmDmJ L100cF, Figure 2C-4E10 gVgDgJ, Figure 2D, Figure 2E, Figure 2F, Figure 2G, Figure 3B, Figure 3C, Figure 3D, Figure 6H-H4K3 SFS28EPE, Figure 6H-H4K RS73PE, Figure 6H-H4K 5M, Figure 6I, Supplementary Figure 1B, Supplementary Figure 3B, Supplementary Figure 3C, Supplementary Figure 3D, Supplementary Figure 4B, Supplementary Figure 4C, Supplementary Figure 6B]
